# Supplementary material for: High-throughput capturing and characterization of mutations in essential genes of Caenorhabditis elegans
Source: BMC Genomics. 2014 May 12;15(1):361. doi: 10.1186/1471-2164-15-361 (PMC4039747; doi:10.1186/1471-2164-15-361)
Supplement: Supplementary file 2 — Additional file 2: List of genes studied and their associated alleles. The alleles used for WGS are listed in the 2nd column. The alleles used for confirmation are noted by an asterisk (*). (XLSX 13 KB) [file 12864_2013_6076_MOESM2_ESM.xlsx]

## Sheet: Sheet1
Gene	Allele sequenced	Additional alleles
let-101	h242	h682, h708, h838, h187, h438,
let-103	h420	h216, h451, h467
let-104	h799	h373
let-106	h787	h684
let-129	h379
let-147	h463
let-152	h685
let-354	h79	h504, h508, h549, h693, h803, h809, h819, h841, h842, h863, h866, h934, h72, h90, h201, h267, h370, h390, h441
let-355	h81	h774, h821,
let-361	h97	h113, h116, h323,
let-362	h86	h93,
let-363	h98	h341, h697, h111, h60, h114, h131, h195, h484
let-364	h104	h457, h771
let-365	h108	h129, h295
let-366	h112	h890, h246, h265, h411, h422, h505, h852
let-368	h121	h385, h515, h826
let-369	h125	h864
let-370	h128	h210,
let-373	h234	h573, h70
let-375	h241	h259, h391,
let-376	h130	h252, h416, h764, h804, h805, h1175, h870
let-377	h110	h433, h766,
let-378	h124	h181, h401, h563,
let-379	h127	h186, h712,
let-380	h80	h675, h831,
let-381	h107	h495, h747,
let-382	h82	h476,
let-383	h115	h389, h527, h727,
let-384	h84	h388, h454, h865,
let-385	h85	h109, h135, h202, h431, h435, h453, h470, h492, h523, h524, h578, h686, h687, h717, h742, h748, h789, h940,
let-386	h117	h749, h851, h873, h248, h473, h678,
let-387	h87	h183
let-388	h88	h729, h843
let-389	h680	h698, h801, h807, h825, h997, h106, h190, h428, h429,
let-391	h91	h475, h736, h823,
let-393	h225	h375
let-396	h217	h354, h462, h538, h824,
let-397	h228	h221, h445
let-400	h269	h793, h795, h878, h243,
let-501	h714	h498
let-502	h392	h509, h732, h783, h835
let-503	h313	h418
let-509	h142	h867, h521, h522
let-512	h797	h510, h741, h351, h362, h808
let-515	h730	h139, h149, h223
let-516	h144	h456
let-517	h264	h757
let-518	h316	h383
let-519	h405	h526, h683
let-522	h735	h519, h240
let-523	h751	h479
let-525	h874	h410
let-527	h207	h932, h209, h357
let-529	h238	h249, h516, h342
let-531	h733	h767
let-534	h260	h196
let-575	h345	h728, h192, h368, h423
let-576	h816	h494
let-581	h725	h876,
let-584	h743	h746
let-585	h784	h465,
let-594	h407	h829
let-595	h353	h372
let-596	h782	h258, h432
let-597	h349	h400
let-598	h213	h813,
let-599	h290	h219, h371, h432, h481, h776
let-601	h281
let-602	h283	h374, h497
let-603	h289	h812, h408, h437,
let-604	h293	h490,
let-605	h312	h486, h533, h537, h707
let-607	h402	h189,
let-608	h706	h369, h853,
let-611	h756	h822, h850,
let-612	h466	h760,
let-614	h138	h147
let-630	h355	h702
let-631	h502	h386
let-646	h233	h415,
lin-6	h92	h99,
